# Supplementary material for: Membranous Nephropathy Target Antigens Display Podocyte-Specific and Non-Specific Expression in Healthy Kidneys
Source: Genes (Basel). 2025 Feb 20;16(3):241. doi: 10.3390/genes16030241 (PMC11942440; doi:10.3390/genes16030241)
Supplement: Supplementary file 1 [file genes-16-00241-s001.zip]

Archive with 2 entries (2 files):
- Sup Figs S1-S9.pdf
- Sup Table 1.xlsx
