# Supplementary material for: Membranous Nephropathy Target Antigens Display Podocyte-Specific and Non-Specific Expression in Healthy Kidneys
Source: Genes (Basel). 2025 Feb 20;16(3):241. doi: 10.3390/genes16030241 (PMC11942440; doi:10.3390/genes16030241)
Supplement: Supplementary file 1 [file genes-16-00241-s001.zip › Sup Table 1.xlsx]

## Sheet: Sheet1
Supplementary Table S1. Expression of MN target antigens in two human kidney scRNA datasets
Young et al. (2018)	epithelial cells of glomerular capsule* (n=216)	other kidney cells		Stewart et al. (2019)	podocyte (n=126)	other kidney cells
NPHS1**	xxxx	x/-		NPHS1**	xxx	x/-
PLA2R1	xxxx	x		PLA2R1	xxxx	x/-
THSD7A	xxx	xxx		THSD7A	xxx	xxx
HTRA1	xxx	xxx		HTRA1	xxxx	xx
NCAM1	no	xxx		NCAM1	no	xx
EXT1	no	xx		EXT1	no	x
EXT2	no	xxx		EXT2	no	xxx
NELL1	no	x		NELL1	no	x
SEMA3B	xxx	xxxx		SEMA3B	xx	xxxx
PCDH7	no	x/-		PCDH7	no	x
NTNG1	xx	no		NTNG1	xx	x/-
TGFBR3	xx	xxxx		TGFBR3	xx	xxxx
FAT1	xx	xxxx		FAT1	x	xxx
NDNF	xx	x		NDNF	xx	x
PCSK6	no	x		PCSK6	no	x
CNTN1	x	x		CNTN1	x	x
*: these cells are likely podocytes based on NPHS1 (nephrin) expression	**: podocyte marker
